# Supplementary material for: Tuning Conductance in BODIPY-Based Single-Molecule Junctions
Source: Nano Lett. 2025 Aug 26;25(36):13697–702. doi: 10.1021/acs.nanolett.5c03764 (PMC12426929; doi:10.1021/acs.nanolett.5c03764)
Supplement: Supplementary file 2 [file nl5c03764_si_002.xyz]

187
# xyz file created automatically from geometry.in.
N       -3.17102000      -0.21982300      -3.90521600 
N       -0.91336600      -0.67895600      -2.92943700 
C       -3.57190200       0.30561700      -2.67189500 
C       -2.67056400       0.34389900      -1.59056500 
C       -1.35442800      -0.14150100      -1.71503900 
C       -4.93629900       0.72403000      -2.79259400 
C       -5.32278100       0.44207800      -4.11620200 
C       -4.19876600      -0.13814300      -4.77316700 
C       -0.27061100      -0.21214200      -0.78177300 
C        0.81077400      -0.79234300      -1.47085200 
C        0.37177300      -1.06317900      -2.80007000 
F       -1.93813300      -2.22659200      -4.49601000 
F       -1.18029000      -0.20333600      -5.29579800 
B       -1.78136500      -0.85850300      -4.21349300 
C       -3.12319100       0.90059900      -0.28305100 
C       -2.97914400       2.26735400      -0.00457200 
C       -3.40288700       2.78879500       1.21827100 
C       -3.69818800       0.06638800       0.68395400 
C       -4.12223600       0.58933400       1.90717600 
C       -3.97584000       1.95091400       2.17764400 
H       -3.81289800      -0.99720500       0.47281000 
H       -2.53249200       2.92124000      -0.75436900 
H       -3.28563500       3.85337400       1.42147100 
H       -4.56904600      -0.07082800       2.65085200 
H       -4.30792900       2.35845600       3.13232100 
C       -5.79953500       1.39086500      -1.76915800 
H       -6.71100700       1.77976000      -2.23748400 
H       -5.28577600       2.22625900      -1.27984900 
H       -6.10299500       0.70106300      -0.96768200 
C       -4.10430700      -0.64934200      -6.16836700 
H       -5.10264200      -0.78105700      -6.59852400 
H       -3.56693100      -1.60487700      -6.19488600 
H       -3.54004200       0.04866000      -6.80482100 
C        1.12528000      -1.71068800      -3.90875000 
H        0.48576600      -2.41695200      -4.45121300 
H        2.00338400      -2.23817200      -3.52167500 
H        1.46465800      -0.96319000      -4.64152200 
C       -0.22574600       0.27753700       0.63081000 
H       -0.63924500       1.28768200       0.72927900 
H        0.80946100       0.29547600       0.99123400 
H       -0.80548700      -0.36299600       1.31212000 
C       -6.63491200       0.66858200      -4.73036900 
C       -7.82506600       0.26830600      -4.08662600 
C       -6.75805800       1.29598600      -5.98545400 
C       -7.99853200       1.52324500      -6.57267400 
C       -9.06866500       0.47788800      -4.66509100 
C       -9.16899300       1.10434500      -5.92091400 
C        2.14568500      -1.09868700      -0.94732100 
C        2.31527500      -1.76414900       0.28273900 
C        3.57655000      -2.06908100       0.78360600 
C        4.72398900      -1.69408000       0.06708600 
C        3.31228100      -0.74787000      -1.65982000 
C        4.57723200      -1.03646500      -1.16794900 
H        5.46258800      -0.73967900      -1.73134200 
H        1.43541100      -2.08015700       0.84274000 
H        3.65814600      -2.60952500       1.72484900 
H        3.22193300      -0.20892200      -2.60253300 
H       -7.76625600      -0.24779300      -3.12884400 
H       -9.97184100       0.14262700      -4.15401600 
H       -5.86159900       1.64297300      -6.49935900 
H       -8.04647100       2.03543300      -7.53179200 
S      -10.80321200       1.37312200      -6.52217200 
C      -10.55936700       1.67181100      -8.29204600 
H      -10.00458100       2.59783400      -8.47175700 
H      -11.56656600       1.77311600      -8.71061000 
H      -10.04993200       0.80878300      -8.73586900 
S        6.37579500      -2.06611000       0.55420000 
C        6.23729400      -2.34360900       2.33924100 
H        5.81350600      -1.44913400       2.81002300 
H        7.26273800      -2.50561200       2.68860200 
H        5.64058300      -3.23277300       2.56438800 
Au      -11.67253700       3.55191600      -5.85615600 
Au        7.04156600      -4.30233800      -0.15059400 
Au      -14.01812300       4.98446900      -4.98330300 
Au      -11.42226600       5.70594900      -3.95527000 
Au      -12.09537500       6.27659700      -6.70065600 
Au      -16.36371000       6.41702300      -4.11045000 
Au      -13.76785300       7.13850200      -3.08241800 
Au      -11.17199600       7.85998200      -2.05438500 
Au      -14.44096200       7.70915000      -5.82780400 
Au      -11.84510500       8.43063000      -4.79977100 
Au      -12.51821300       9.00127700      -7.54515700 
Au      -18.70929700       7.84957600      -3.23759700 
Au      -16.11344000       8.57105600      -2.20956500 
Au      -13.51758300       9.29253500      -1.18153300 
Au      -10.92172500      10.01401500      -0.15350000 
Au      -16.78654800       9.14170300      -4.95495100 
Au      -14.19069100       9.86318300      -3.92691900 
Au      -11.59483400      10.58466300      -2.89888600 
Au      -14.86380000      10.43383000      -6.67230500 
Au      -12.26794300      11.15531000      -5.64427200 
Au      -12.94105200      11.72595800      -8.38965800 
Au      -21.05488400       9.28212900      -2.36474500 
Au      -18.45902600      10.00360900      -1.33671200 
Au      -15.86316900      10.72508900      -0.30868000 
Au      -13.26731200      11.44656900       0.71935200 
Au      -10.67145500      12.16804800       1.74738500 
Au      -19.13213500      10.57425600      -4.08209800 
Au      -16.53627800      11.29573600      -3.05406600 
Au      -13.94042100      12.01721600      -2.02603400 
Au      -11.34456400      12.73869600      -0.99800100 
Au      -17.20938700      11.86638400      -5.79945200 
Au      -14.61353000      12.58786300      -4.77142000 
Au      -12.01767200      13.30934300      -3.74338700 
Au      -15.28663800      13.15851100      -7.51680600 
Au      -12.69078100      13.87999100      -6.48877300 
Au      -13.36389000      14.45063800      -9.23415900 
Au      -23.40047000      10.71468200      -1.49189200 
Au      -20.80461300      11.43616200      -0.46386000 
Au      -18.20875600      12.15764200       0.56417300 
Au      -15.61289900      12.87912200       1.59220500 
Au      -13.01704200      13.60060200       2.62023700 
Au      -10.42118500      14.32208100       3.64827000 
Au      -21.47772200      12.00681000      -3.20924600 
Au      -18.88186500      12.72828900      -2.18121300 
Au      -16.28600800      13.44976900      -1.15318100 
Au      -13.69015000      14.17124900      -0.12514900 
Au      -11.09429300      14.89272900       0.90288400 
Au      -19.55497300      13.29893700      -4.92659900 
Au      -16.95911600      14.02041700      -3.89856700 
Au      -14.36325900      14.74189600      -2.87053500 
Au      -11.76740200      15.46337600      -1.84250200 
Au      -17.63222500      14.59106400      -6.64395300 
Au      -15.03636800      15.31254400      -5.61592000 
Au      -12.44051100      16.03402400      -4.58788800 
Au      -15.70947700      15.88319100      -8.36130600 
Au      -13.11361900      16.60467100      -7.33327400 
Au      -13.78672800      17.17531900     -10.07866000 
Au      -17.45965700       9.71235000      -7.70033700 
Au      -17.78591800       9.43296100       1.40867400 
Au        6.10070800      -6.81759800      -1.20136200 
Au        8.68174300      -5.80091200      -1.98905900 
Au        8.27170200      -6.76927000       0.69608700 
Au        5.15985100      -9.33285800      -2.25212900 
Au        7.74088600      -8.31617200      -3.03982600 
Au       10.32192000      -7.29948600      -3.82752300 
Au        7.33084400      -9.28453000      -0.35468100 
Au        9.91187900      -8.26784400      -1.14237800 
Au        9.50183800      -9.23620200       1.54276800 
Au        4.21899400     -11.84811800      -3.30289600 
Au        6.80002800     -10.83143200      -4.09059300 
Au        9.38106300      -9.81474600      -4.87829100 
Au       11.96209800      -8.79806000      -5.66598800 
Au        6.38998700     -11.79979000      -1.40544800 
Au        8.97102200     -10.78310400      -2.19314500 
Au       11.55205600      -9.76641800      -2.98084200 
Au        8.56098000     -11.75146200       0.49200000 
Au       11.14201500     -10.73477600      -0.29569700 
Au       10.73197400     -11.70313500       2.38944900 
Au        3.27813600     -14.36337900      -4.35366300 
Au        5.85917100     -13.34669200      -5.14136100 
Au        8.44020600     -12.33000600      -5.92905800 
Au       11.02124100     -11.31332000      -6.71675500 
Au       13.60227500     -10.29663400      -7.50445200 
Au        5.44913000     -14.31505100      -2.45621500 
Au        8.03016400     -13.29836500      -3.24391200 
Au       10.61119900     -12.28167800      -4.03161000 
Au       13.19223400     -11.26499200      -4.81930700 
Au        7.62012300     -14.26672300      -0.55876700 
Au       10.20115800     -13.25003700      -1.34646400 
Au       12.78219300     -12.23335000      -2.13416100 
Au        9.79111600     -14.21839500       1.33868200 
Au       12.37215100     -13.20170900       0.55098400 
Au       11.96211000     -14.17006700       3.23613000 
Au        2.33727900     -16.87863900      -5.40443100 
Au        4.91831400     -15.86195300      -6.19212800 
Au        7.49934900     -14.84526700      -6.97982500 
Au       10.08038300     -13.82858000      -7.76752200 
Au       12.66141800     -12.81189400      -8.55521900 
Au       15.24245300     -11.79520800      -9.34291700 
Au        4.50827200     -16.83031100      -3.50698200 
Au        7.08930700     -15.81362500      -4.29468000 
Au        9.67034200     -14.79693900      -5.08237700 
Au       12.25137700     -13.78025200      -5.87007400 
Au       14.83241100     -12.76356600      -6.65777100 
Au        6.67926600     -16.78198300      -1.60953400 
Au        9.26030100     -15.76529700      -2.39723100 
Au       11.84133500     -14.74861100      -3.18492800 
Au       14.42237000     -13.73192400      -3.97262600 
Au        8.85025900     -16.73365500       0.28791400 
Au       11.43129400     -15.71696900      -0.49978300 
Au       14.01232900     -14.70028300      -1.28748000 
Au       11.02125200     -16.68532700       2.18536300 
Au       13.60228700     -15.66864100       1.39766500 
Au       13.19224600     -16.63699900       4.08281100 
Au        5.03908800     -15.28340900       0.22893000 
Au       14.95318600     -12.18502200      -0.23671300 
