# Supplementary material for: Tuning Conductance in BODIPY-Based Single-Molecule Junctions
Source: Nano Lett. 2025 Aug 26;25(36):13697–702. doi: 10.1021/acs.nanolett.5c03764 (PMC12426929; doi:10.1021/acs.nanolett.5c03764)
Supplement: Supplementary file 3 [file nl5c03764_si_003.xyz]

177
# xyz file created automatically from geometry.in.
N       -3.03853500      -0.51713500      -3.83676500 
N       -0.70037800      -0.58435700      -2.94345300 
C       -3.46509900       0.01887700      -2.61581900 
C       -2.54235700       0.23140300      -1.56965000 
C       -1.17430800      -0.07591500      -1.72831100 
C       -4.86538000       0.28349800      -2.71576100 
C       -5.25001200      -0.10774500      -4.01758500 
C       -4.08618300      -0.58839900      -4.68257600 
C       -0.07284600      -0.00261200      -0.82150300 
C        1.05388800      -0.47836900      -1.52855600 
C        0.61971600      -0.83683100      -2.83651100 
F       -1.47285100      -2.25942800      -4.50885900 
F       -1.14776500      -0.11767500      -5.29302200 
C       -6.58912300      -0.05934100      -4.59345000 
C       -7.73255500      -0.43891200      -3.85913200 
C       -8.99054200      -0.37957800      -4.43487900 
N       -9.18893700       0.03164600      -5.70605200 
C       -6.82184700       0.36756800      -5.91656000 
C       -8.11003100       0.40204300      -6.42734000 
H       -5.99701800       0.69683600      -6.54617800 
H       -7.63360000      -0.82153900      -2.84497700 
H       -9.88335700      -0.68014000      -3.88696100 
H       -8.30836200       0.73759300      -7.44477400 
C        3.01788400       0.43829500      -0.26248900 
C        4.32185100       0.31074000       0.18586000 
C        2.42455900      -0.57823000      -1.04048600 
N        5.08404600      -0.76851700      -0.09431000 
C        3.23882200      -1.69513100      -1.31731700 
C        4.53672200      -1.75538700      -0.83450900 
H        2.47042200       1.35252000      -0.04077100 
H        4.80052300       1.09090800       0.77735400 
H        2.85221100      -2.53377900      -1.89383600 
H        5.17646000      -2.61492100      -1.03206400 
B       -1.56891900      -0.89348300      -4.20230200 
C       -3.02015600       0.79078700      -0.27478200 
C       -2.81828500       2.14404300       0.03293400 
C       -3.27035400       2.66966800       1.24391600 
C       -3.67820800      -0.02665500       0.65549800 
C       -4.12035800       0.49788700       1.87060200 
C       -3.92016400       1.84776200       2.16712900 
H       -3.83357500      -1.08074700       0.42371200 
H       -2.31135600       2.78534600      -0.68868000 
H       -3.11392300       3.72523500       1.46691300 
H       -4.62321600      -0.15055900       2.58827800 
H       -4.26935400       2.25782000       3.11455500 
C       -5.75912600       0.94623100      -1.71504700 
H       -6.65603500       1.34063400      -2.20796500 
H       -5.25707400       1.77785800      -1.20826500 
H       -6.09243200       0.25672000      -0.92498400 
C       -3.95745300      -1.15370500      -6.05513400 
H       -4.93159100      -1.47941100      -6.43532800 
H       -3.26636400      -2.00445200      -6.05836800 
H       -3.54550500      -0.40763500      -6.75120600 
C        1.42234300      -1.34939400      -3.98244300 
H        1.08311200      -0.89923200      -4.92250800 
H        1.30392400      -2.43793900      -4.09101100 
H        2.48620800      -1.13035900      -3.84153700 
C       -0.08445900       0.38058700       0.62503000 
H       -0.97060300      -0.00457000       1.14153100 
H       -0.08839800       1.47099200       0.77255600 
H        0.80341200      -0.01719200       1.13142800 
Au        6.80812600      -1.20419500       1.16868900 
Au      -11.16707400       0.74016400      -6.29246800 
Au        7.71468500      -2.63010500       3.50552200 
Au        9.45737100      -2.34176300       1.22610100 
Au        8.83574000      -0.05165900       2.86465400 
Au        8.62124500      -4.05601500       5.84235500 
Au       10.36393100      -3.76767200       3.56293400 
Au       12.10661700      -3.47933000       1.28351300 
Au        9.74229900      -1.47756900       5.20148700 
Au       11.48498600      -1.18922700       2.92206600 
Au       10.86335400       1.10087700       4.56062000 
Au        9.52780400      -5.48192400       8.17918800 
Au       11.27049000      -5.19358200       5.89976700 
Au       13.01317600      -4.90524000       3.62034600 
Au       14.75586300      -4.61689800       1.34092500 
Au       10.64885900      -2.90347900       7.53832100 
Au       12.39154500      -2.61513600       5.25889900 
Au       14.13423100      -2.32679400       2.97947800 
Au       11.76991400      -0.32503300       6.89745300 
Au       13.51260000      -0.03669100       4.61803200 
Au       12.89096800       2.25341300       6.25658500 
Au       10.43436300      -6.90783400      10.51602200 
Au       12.17704900      -6.61949200       8.23660000 
Au       13.91973600      -6.33115000       5.95717900 
Au       15.66242200      -6.04280700       3.67775800 
Au       17.40510800      -5.75446500       1.39833600 
Au       11.55541800      -4.32938800       9.87515400 
Au       13.29810400      -4.04104600       7.59573300 
Au       15.04079000      -3.75270400       5.31631100 
Au       16.78347700      -3.46436200       3.03689000 
Au       12.67647300      -1.75094200       9.23428600 
Au       14.41915900      -1.46260000       6.95486500 
Au       16.16184500      -1.17425800       4.67544400 
Au       13.79752800       0.82750300       8.59341900 
Au       15.54021400       1.11584600       6.31399700 
Au       14.91858200       3.40594900       7.95255100 
Au       11.34092300      -8.33374400      12.85285500 
Au       13.08360900      -8.04540100      10.57343400 
Au       14.82629500      -7.75705900       8.29401200 
Au       16.56898100      -7.46871700       6.01459100 
Au       18.31166700      -7.18037500       3.73517000 
Au       20.05435400      -6.89203300       1.45574800 
Au       12.46197700      -5.75529800      12.21198700 
Au       14.20466400      -5.46695600       9.93256600 
Au       15.94735000      -5.17861300       7.65314500 
Au       17.69003600      -4.89027100       5.37372300 
Au       19.43272200      -4.60192900       3.09430200 
Au       13.58303200      -3.17685200      11.57112000 
Au       15.32571800      -2.88851000       9.29169800 
Au       17.06840500      -2.60016800       7.01227700 
Au       18.81109100      -2.31182500       4.73285600 
Au       14.70408700      -0.59840600      10.93025200 
Au       16.44677300      -0.31006400       8.65083100 
Au       18.18945900      -0.02172200       6.37140900 
Au       15.82514200       1.98003900      10.28938400 
Au       17.56782800       2.26838200       8.00996300 
Au       16.94619700       4.55848500       9.64851700 
Au        9.81273200      -4.61773000      12.15457500 
Au       12.79868100      -8.90959500       6.59804700 
Au      -13.45785800       0.21176700      -7.96248700 
Au      -13.81701800       1.37328500      -5.34758000 
Au      -12.63153400       2.92961400      -7.46614700 
Au      -15.74864200      -0.31663000      -9.63250600 
Au      -16.10780200       0.84488800      -7.01759900 
Au      -16.46696200       2.00640600      -4.40269200 
Au      -14.92231800       2.40121800      -9.13616600 
Au      -15.28147800       3.56273500      -6.52125900 
Au      -14.09599400       5.11906500      -8.63982600 
Au      -18.03942500      -0.84502600     -11.30252600 
Au      -18.39858600       0.31649100      -8.68761900 
Au      -18.75774600       1.47800900      -6.07271200 
Au      -19.11690600       2.63952700      -3.45780500 
Au      -17.21310200       1.87282100     -10.80618500 
Au      -17.57226200       3.03433800      -8.19127800 
Au      -17.93142200       4.19585600      -5.57637100 
Au      -16.38677800       4.59066800     -10.30984500 
Au      -16.74593800       5.75218600      -7.69493800 
Au      -15.56045400       7.30851500      -9.81350400 
Au      -20.33020900      -1.37342300     -12.97254500 
Au      -20.68936900      -0.21190600     -10.35763800 
Au      -21.04852900       0.94961200      -7.74273100 
Au      -21.40769000       2.11113000      -5.12782400 
Au      -21.76685000       3.27264800      -2.51291700 
Au      -19.50388500       1.34442400     -12.47620400 
Au      -19.86304600       2.50594200      -9.86129700 
Au      -20.22220600       3.66745900      -7.24639000 
Au      -20.58136600       4.82897700      -4.63148300 
Au      -18.67756200       4.06227100     -11.97986400 
Au      -19.03672200       5.22378900      -9.36495700 
Au      -19.39588200       6.38530600      -6.75005000 
Au      -17.85123800       6.78011800     -11.48352400 
Au      -18.21039800       7.94163600      -8.86861700 
Au      -17.02491400       9.49796500     -10.98718300 
Au      -22.62099300      -1.90182000     -14.64256400 
Au      -22.98015300      -0.74030200     -12.02765700 
Au      -23.33931300       0.42121500      -9.41275000 
Au      -23.69847300       1.58273300      -6.79784300 
Au      -24.05763400       2.74425100      -4.18293600 
Au      -24.41679400       3.90576800      -1.56802900 
Au      -21.79466900       0.81602700     -14.14622400 
Au      -22.15382900       1.97754500     -11.53131700 
Au      -22.51299000       3.13906200      -8.91641000 
Au      -22.87215000       4.30058000      -6.30150300 
Au      -23.23131000       5.46209800      -3.68659600 
Au      -20.96834500       3.53387400     -13.64988300 
Au      -21.32750600       4.69539200     -11.03497600 
Au      -21.68666600       5.85691000      -8.42006900 
Au      -22.04582600       7.01842700      -5.80516200 
Au      -20.14202200       6.25172100     -13.15354300 
Au      -20.50118200       7.41323900     -10.53863600 
Au      -20.86034200       8.57475700      -7.92372900 
Au      -19.31569800       8.96956800     -12.65720200 
Au      -19.67485800      10.13108600     -10.04229600 
Au      -18.48937400      11.68741600     -12.16086200 
Au      -17.10509800       6.91370300      -5.08003100 
Au      -21.51569300      -2.92975300     -10.85397800 
