# Supplementary material for: Tuning Conductance in BODIPY-Based Single-Molecule Junctions
Source: Nano Lett. 2025 Aug 26;25(36):13697–702. doi: 10.1021/acs.nanolett.5c03764 (PMC12426929; doi:10.1021/acs.nanolett.5c03764)
Supplement: Supplementary file 4 [file nl5c03764_si_004.xyz]

182
# xyz file created automatically from geometry.in.
N       -2.97585000      -0.50543900      -4.05956400 
N       -0.69839600      -0.76338900      -3.05469000 
C       -3.40187900       0.11667600      -2.87931200 
C       -2.50660400       0.30101600      -1.81226700 
C       -1.16388500      -0.13378000      -1.89595400 
C       -4.78572600       0.45989500      -3.03736300 
C       -5.15563000       0.03838400      -4.32634100 
C       -4.00407100      -0.55168400      -4.92834200 
C       -0.08302200      -0.06408600      -0.96622800 
C        1.02862600      -0.65451000      -1.60878100 
C        0.60581600      -1.06933300      -2.90319800 
F       -1.65685300      -2.50686300      -4.44719700 
F       -0.98878700      -0.54548900      -5.45474200 
B       -1.56093900      -1.11181100      -4.30928300 
C       -2.98273800       0.95792800      -0.56108100 
C       -2.91176300       2.35125500      -0.41784800 
C       -3.35216200       2.96556800       0.75502900 
C       -3.50372600       0.19230500       0.48981200 
C       -3.94493000       0.80814200       1.66278800 
C       -3.86968900       2.19534100       1.79893800 
H       -3.56256600      -0.89135600       0.38383400 
H       -2.50751200       2.95223200      -1.23316300 
H       -3.29061500       4.04953700       0.85308600 
H       -4.34807100       0.20026100       2.47301300 
H       -4.21310600       2.67535600       2.71513800 
C       -5.68121000       1.17559600      -2.07714400 
H       -6.61049400       1.47200600      -2.57736600 
H       -5.21036000       2.07744100      -1.66920400 
H       -5.95102900       0.54905800      -1.21387500 
C       -3.88739400      -1.18729100      -6.26895500 
H       -4.87854900      -1.40817100      -6.67840400 
H       -3.30247200      -2.11289500      -6.20984600 
H       -3.36064800      -0.52445900      -6.97182200 
C        1.37760800      -1.79207800      -3.95307000 
H        1.69249000      -1.10660100      -4.75401100 
H        0.75831000      -2.56458400      -4.42371400 
H        2.27162700      -2.25957800      -3.52677900 
C       -0.06093300       0.57167400       0.38825700 
H       -0.55105300       1.55138800       0.38925000 
H        0.97121700       0.71112500       0.73029500 
H       -0.58262200      -0.03675200       1.14218000 
C        2.36964100      -0.84029800      -1.06400200 
C        2.58796500      -1.29322200       0.25375500 
C        3.87616800      -1.45904000       0.73597000 
N        4.96956000      -1.20764000      -0.01426700 
C        3.52696400      -0.58373800      -1.82640200 
C        4.78618600      -0.77268000      -1.27783000 
H        1.74729600      -1.55634900       0.89326100 
H        4.06475200      -1.81828500       1.74744900 
H        3.44712600      -0.21393000      -2.84734600 
H        5.69144200      -0.57164400      -1.84993600 
C       -6.47360100       0.14019400      -4.96104500 
C       -7.64396100      -0.26329200      -4.28921500 
C       -8.89752900      -0.17934900      -4.88625500 
C       -9.02189000       0.33856100      -6.18551200 
C       -7.86356400       0.73825900      -6.87769500 
C       -6.61875000       0.63810400      -6.27364500 
H       -5.73886500       0.98369200      -6.81579300 
H       -7.56470800      -0.68496500      -3.28732000 
H       -9.77089800      -0.52999400      -4.33951400 
H       -7.94916300       1.14203100      -7.88714300 
S      -10.53363800       0.44849100      -7.08169300 
C      -11.79758600       0.40325800      -5.78491400 
H      -11.81537500      -0.56344900      -5.27240700 
H      -12.75104600       0.54755400      -6.30452100 
H      -11.62187200       1.22512200      -5.08128300 
Au        6.89838300      -0.91350200       0.96648300 
Au      -11.07179600      -1.64055900      -8.22891200 
Au        8.38080400      -1.30001900       3.40961500 
Au        9.71202700      -1.53677000       0.86252800 
Au        8.84138300       1.04771600       1.79968900 
Au        9.86322400      -1.68653600       5.85274700 
Au       11.19444700      -1.92328700       3.30566000 
Au       12.52567000      -2.16003700       0.75857200 
Au       10.32380400       0.66119900       4.24282000 
Au       11.65502700       0.42444900       1.69573300 
Au       10.78438300       3.00893500       2.63289400 
Au       11.34564400      -2.07305300       8.29587800 
Au       12.67686700      -2.30980400       5.74879100 
Au       14.00809000      -2.54655400       3.20170400 
Au       15.33931300      -2.78330500       0.65461700 
Au       11.80622400       0.27468200       6.68595200 
Au       13.13744700       0.03793200       4.13886500 
Au       14.46867000      -0.19881900       1.59177800 
Au       12.26680400       2.62241800       5.07602600 
Au       13.59802700       2.38566700       2.52893900 
Au       12.72738300       4.97015300       3.46610000 
Au       12.82806500      -2.45957000      10.73901000 
Au       14.15928800      -2.69632100       8.19192300 
Au       15.49051100      -2.93307100       5.64483600 
Au       16.82173400      -3.16982200       3.09774900 
Au       18.15295700      -3.40657200       0.55066200 
Au       13.28864400      -0.11183500       9.12908400 
Au       14.61986700      -0.34858500       6.58199700 
Au       15.95109000      -0.58533600       4.03491000 
Au       17.28231300      -0.82208600       1.48782200 
Au       13.74922400       2.23590100       7.51915700 
Au       15.08044700       1.99915000       4.97207000 
Au       16.41167000       1.76240000       2.42498300 
Au       14.20980400       4.58363600       5.90923100 
Au       15.54102600       4.34688600       3.36214400 
Au       14.67038300       6.93137200       4.29930500 
Au       14.31048500      -2.84608700      13.18214200 
Au       15.64170800      -3.08283800      10.63505400 
Au       16.97293100      -3.31958800       8.08796700 
Au       18.30415400      -3.55633900       5.54088000 
Au       19.63537700      -3.79308900       2.99379300 
Au       20.96660000      -4.02984000       0.44670600 
Au       14.77106500      -0.49835200      11.57221500 
Au       16.10228800      -0.73510200       9.02512800 
Au       17.43351100      -0.97185300       6.47804100 
Au       18.76473400      -1.20860300       3.93095400 
Au       20.09595700      -1.44535400       1.38386700 
Au       15.23164400       1.84938400       9.96228900 
Au       16.56286700       1.61263300       7.41520200 
Au       17.89409000       1.37588300       4.86811500 
Au       19.22531300       1.13913200       2.32102800 
Au       15.69222400       4.19711900       8.35236300 
Au       17.02344700       3.96036900       5.80527600 
Au       18.35467000       3.72361800       3.25818900 
Au       16.15280300       6.54485500       6.74243700 
Au       17.48402600       6.30810400       4.19535000 
Au       16.61338300       8.89259000       5.13251000 
Au       14.05860600       4.73340300       0.91901200 
Au       15.02993100      -5.28080700       7.25476200 
Au      -12.60487200      -2.82709900     -10.36378000 
Au       -9.98487300      -3.85083600      -9.72862300 
Au      -12.18145500      -4.28317300      -7.91094000 
Au      -14.13794800      -4.01363900     -12.49864700 
Au      -11.51794900      -5.03737600     -11.86349000 
Au       -8.89795000      -6.06111400     -11.22833300 
Au      -13.71453100      -5.46971300     -10.04580700 
Au      -11.09453200      -6.49345000      -9.41065000 
Au      -13.29111400      -6.92578700      -7.59296700 
Au      -15.67102400      -5.20017900     -14.63351500 
Au      -13.05102500      -6.22391600     -13.99835800 
Au      -10.43102600      -7.24765300     -13.36320000 
Au       -7.81102700      -8.27139100     -12.72804300 
Au      -15.24760700      -6.65625300     -12.18067500 
Au      -12.62760800      -7.67999000     -11.54551800 
Au      -10.00760900      -8.70372800     -10.91036000 
Au      -14.82419000      -8.11232700      -9.72783500 
Au      -12.20419100      -9.13606400      -9.09267700 
Au      -14.40077300      -9.56840100      -7.27499500 
Au      -17.20410000      -6.38671900     -16.76838200 
Au      -14.58410100      -7.41045600     -16.13322500 
Au      -11.96410200      -8.43419300     -15.49806800 
Au       -9.34410300      -9.45793100     -14.86291000 
Au       -6.72410300     -10.48166800     -14.22775300 
Au      -16.78068300      -7.84279300     -14.31554200 
Au      -14.16068400      -8.86653000     -13.68038500 
Au      -11.54068500      -9.89026700     -13.04522800 
Au       -8.92068600     -10.91400500     -12.41007000 
Au      -16.35726600      -9.29886700     -11.86270200 
Au      -13.73726700     -10.32260400     -11.22754500 
Au      -11.11726800     -11.34634100     -10.59238800 
Au      -15.93384900     -10.75494100      -9.40986200 
Au      -13.31385000     -11.77867800      -8.77470500 
Au      -15.51043200     -12.21101500      -6.95702200 
Au      -18.73717500      -7.57325900     -18.90325000 
Au      -16.11717600      -8.59699600     -18.26809300 
Au      -13.49717700      -9.62073300     -17.63293500 
Au      -10.87717800     -10.64447100     -16.99777800 
Au       -8.25717900     -11.66820800     -16.36262000 
Au       -5.63718000     -12.69194500     -15.72746300 
Au      -18.31375800      -9.02933300     -16.45041000 
Au      -15.69375900     -10.05307000     -15.81525300 
Au      -13.07376000     -11.07680700     -15.18009500 
Au      -10.45376100     -12.10054500     -14.54493800 
Au       -7.83376200     -13.12428200     -13.90978000 
Au      -17.89034100     -10.48540700     -13.99757000 
Au      -15.27034200     -11.50914400     -13.36241300 
Au      -12.65034300     -12.53288100     -12.72725500 
Au      -10.03034400     -13.55661900     -12.09209800 
Au      -17.46692400     -11.94148100     -11.54473000 
Au      -14.84692500     -12.96521800     -10.90957200 
Au      -12.22692600     -13.98895500     -10.27441500 
Au      -17.04350800     -13.39755500      -9.09189000 
Au      -14.42350900     -14.42129200      -8.45673200 
Au      -16.62009100     -14.85362900      -6.63905000 
Au       -9.32136700      -4.60504000     -13.68117300 
Au      -17.02077200      -8.54466400      -7.91015200 
